# Supplementary material for: Genotypic and Phenotypic Diversity of Kluyveromyces marxianus Isolates Obtained from the Elaboration Process of Two Traditional Mexican Alcoholic Beverages Derived from Agave: Pulque and Henequen (Agave fourcroydes) Mezcal
Source: J Fungi (Basel). 2023 Jul 28;9(8):795. doi: 10.3390/jof9080795 (PMC10455534; doi:10.3390/jof9080795)
Supplement: Supplementary file 1 [file jof-09-00795-s001.zip › Table_S2.xlsx]

## Sheet: Results.Summary
Table S2. Calibrated values of the Gompertz model parameters for each isolate grown at different temperatures.
	Kmx11							Kmx14
	umax	stdv	λ	stdv	R2	Ymax	stdv	umax	stdv	λ	stdv	R2	Ymax	stdv
30 ºC	0.39527	0.0609067	4.1453	0.0384532	0.9945	27.5809	0.0993767	0.447223	0.075337	3.5004	0.0618786	0.9928	13.9074	0.0321843
37 ºC	0.551514	0.0764342	4.1704	0.0433292	0.9943	24.0848	0.0293505	0.85422	0.145677	4.5099	0.0527284	0.9861	20.9125	0.0424866
42 ºC	0.543462	0.101995	3.0341	0.0840117	0.989	16.1477	0.0389715	1.12239	0.129013	3.8658	0.0431735	0.9918	17.6733	0.028246
45 ºC								1.11332	0.160969	3.5433	0.0584201	0.987	17.5129	0.033895
	Kmx15							Kmx16
	umax	stdv	λ	stdv	R2	Ymax	stdv	umax	stdv	λ	stdv	R2	Ymax	stdv
30 ºC	0.629707	0.122421	4.2825	0.0600584	0.9862	18.7404	0.0474643	0.491415	0.0683972	3.4083	0.0539859	0.9946	13.3905	0.0281169
37 ºC	0.68092	0.0686756	4.389	0.0310321	0.9962	20.0454	0.0233869	0.506753	0.100231	4.1586	0.0607656	0.9895	23.6299	0.0399536
42 ºC	0.584278	0.104583	2.8079	0.0605079	0.9965	11.8328	0.0364326	0.911539	0.0771971	3.8524	0.0312792	0.9964	17.2742	0.0202209
45 ºC								0.692864	0.123521	0.5229	0.0601762	0.9952	15.7506	0.038316
	Kmx21							Kmx22
	umax	stdv	λ	stdv	R2	Ymax	stdv	umax	stdv	λ	stdv	R2	Ymax	stdv
30 ºC	0.520887	0.0826239	3.6321	0.0579279	0.9926	13.5016	0.0329146	0.593404	0.0987603	4.4101	0.0496814	0.9911	13.3172	0.0365617
37 ºC	0.825223	0.126001	4.5555	0.0579279	0.9895	20.4291	0.0378186	0.621704	0.0770348	4.1031	0.0405791	0.9948	19.4749	0.0276818
42 ºC	1.15271	0.13068	3.7384	0.0579279	0.992	17.4441	0.0333981	0.564209	0.0737159	2.7316	0.0654928	0.9944	20.8725	0.0268152
45 ºC	0.993032	0.103169	3.438	0.0579279	0.9941	15.7375	0.0235997	0.682684	0.0853005	3.2949	0.0527785	0.9937	14.9086	0.0328267
	Kmx24
	umax	stdv	λ	stdv	R2	Ymax	stdv
30 ºC	0.427283	0.0414801	3.3957	0.0365462	0.9978	11.5647	0.0180722
37 ºC	0.841591	0.098768	4.5729	0.0299372	0.9971	20.6487	0.0239482
42 ºC	0.804455	0.129826	3.8385	0.0591637	0.9886	15.7358	0.0379263
45 ºC	0.933097	0.105044	3.8603	0.0416807	0.9935	14.4242	0.027031
	R2.avg	0.992665		stdv.umax	0.0987601
	R2.min	0.9861		stdv.λ	0.0502348
	R2.min	0.9978
